# Supplementary material for: Influence of Maternal Nutrition and One-Carbon Metabolites Supplementation during Early Pregnancy on Bovine Fetal Small Intestine Vascularity and Cell Proliferation
Source: Vet Sci. 2024 Mar 23;11(4):146. doi: 10.3390/vetsci11040146 (PMC11054626; doi:10.3390/vetsci11040146)
Supplement: Supplementary file 1 [file vetsci-11-00146-s001.zip]

Archive with 1 entries (1 files):
- vetsci-2904127-supplementary.pdf
